# Supplementary material for: Airway Care Interventions for Invasively Ventilated Critically Ill Adults—A Dutch National Survey
Source: J Clin Med. 2021 Jul 30;10(15):3381. doi: 10.3390/jcm10153381 (PMC8347919; doi:10.3390/jcm10153381)
Supplement: Supplementary file 1 [file jcm-10-03381-s001.zip]

Archive with 1 entries (1 files):
- jcm-1255834-supplementary.pdf
